# Supplementary material for: Profiling of repetitive RNA sequences in the blood plasma of patients with cancer
Source: Nat Biomed Eng. 2023 Aug 31;7(12):1627–35. doi: 10.1038/s41551-023-01081-7 (PMC10727983; doi:10.1038/s41551-023-01081-7)
Supplement: Supplementary file 2 — Metadata describing critical clinical features of the 32-member cohort generated for this study, and available at https://www.ncbi.nlm.nih.gov/geo/query/acc.cgi?acc=GSE138651. [file 41551_2023_1081_MOESM2_ESM.xlsx]

## Sheet: reggiardo_etal_internal_metaDat
sample	gender	age	diagnosis	stage
n11	Female	60	normal	NA
n12	Male	67	normal	NA
n13	Female	59	normal	NA
n14	Male	82	normal	NA
n15	Male	65	normal	NA
n16	Female	79	normal	NA
n21	Male	61	normal	NA
n22	Female	62	normal	NA
n23	Female	69	normal	NA
n24	Female	66	normal	NA
n25	Male	74	normal	NA
n26	Male	55	normal	NA
n31	Male	67	normal	NA
n32	Male	59	normal	NA
n33	Female	68	normal	NA
n34	Female	61	normal	NA
n35	Male	67	normal	NA
n41	Male	70	normal	NA
n42	Female	47	normal	NA
n43	Male	59	normal	NA
n44	Male	78	normal	NA
n45	Female	69	normal	NA
panc.1	Male	65	panc	IV
panc.10	Female	77	panc	II-B
panc.2	Male	89	panc	IV
panc.3	Female	85	panc	III
panc.4	Male	64	panc	IV
panc.5	Male	57	panc	I-B
panc.6	Male	64	panc	III
panc.7	Male	64	panc	II-B
panc.8	Male	72	panc	II-B
panc.9	Male	50	panc	III
